# Supplementary material for: The haplolethal gene wupA of Drosophila exhibits potential as a target for an X-poisoning gene drive
Source: G3 (Bethesda). 2024 Feb 2;14(4):jkae025. doi: 10.1093/g3journal/jkae025 (PMC10989859; doi:10.1093/g3journal/jkae025)
Supplement: jkae025_Supplementary_Data [file jkae025_supplementary_data.zip › File_S1_G3-2024-404841.xlsx]

## Sheet: Competitive assay
Cross Type	Vial #	Ebony Male	Ebony Female	Male	Female	Ebony Frequency	Our males frequency			Cross	Ebony freq	Non-ebony freq	Total freq	Binomial test p on ebony freq	Alpha	total Ebony	Total Non ebony
A	1	2	4	0	0	1	0			A	5	16	21	0.0266037	0.05	28	84
A	2	0	0	5	0	0	1			B	9	9	18	0.814529	0.05	98	57
A	3	0	0	2	0	0	1			C	14	9	23	0.21004	0.05	151	106
A	4	0	0	11	0	0	1			D	17	2	19	7.62939e-05	0.05	76	149
A	5	0	0	3	1	0	1
A	6	0	0	2	1	0	1			Cross	Male genotype	Mate choice frequency
A	7	0	1	0	0	1	0			A	sgRNA(wupA)/nosCas9	0.761905
A	8	0	0	10	1	0	1			A	Ebony (e)	0.238095
A	9	0	0	6	2	0	1			B	sgRNA(wupA)/+	0.473684
A	10	0	0	2	0	0	1			B	Ebony (e)	0.526316
A	11	0	0	1	0	0	1			C	+/nosCas9	0.391304
A	12	0	0	7	1	0	1			C	Ebony (e)	0.608696
A	13	0	0	10	0	0	1			D	+/+	0.105263
A	14	0	0	1	0	0	1			D	Ebony (e)	0.894737
A	15	0	0	3	3	0	1
A	16	3	4	0	0	1	0			Cross	Total Ebony progeny	Total Non-ebony progeny	Ebony successes	Non-ebony Successes	Total number of replicates	p
A	17	0	0	5	0	0	1			A	28	84	5	16	21	< 0.05
A	18	3	6	0	0	1	0			B	98	57	9	9	19	> 0.05
A	19	2	3	0	0	1	0			C	151	106	14	9	23	> 0.05
A	20	0	0	2	1	0	1			D	213	76	17	2	22	< 0.05
A	21	0	0	4	0	0	1
B	1	0	0	1	6	0	1
B	2	0	0	3	2	0	1
B	3	0	0	0	3	0	1
B	4	2	3	0	3	1	0
B	5	0	0	0	2	0	1
B	6	0	0	4	1	0	1
B	7	0	0	1	5	0	1
B	8	0	0	3	2	0	1
B	9	6	4	0	0	1	0
B	10	8	5	0	0	1	0
B	11	4	9	0	0	1	0
B	12	3	4	0	0	1	0
B	13	0	0	4	7	0	1
B	14	3	3	0	0	1	0
B	15	4	7	0	0	1	0
B	16	4	2	0	0	1	0
B	17	8	6	0	0	1	0
B	18	5	8	0	0	1	0
B	19	0	0	4	6	0	1
C	1	3	5	0	0	1	0
C	2	0	0	1	4	0	1
C	3	0	0	5	4	0	1
C	4	0	0	7	8	0	1
C	5	0	0	8	6	0	1
C	6	0	0	9	5	0	1
C	7	2	3	0	0	1	0
C	8	0	0	13	4	0	1
C	9	0	0	3	8	0	1
C	10	2	1	0	0	1	0
C	11	6	4	0	0	1	0
C	12	3	5	0	0	1	0
C	13	0	0	6	3	0	1
C	14	0	0	2	10	0	1
C	15	4	8	0	0	1	0
C	16	7	9	0	0	1	0
C	17	0	1	0	0	1	0
C	18	16	11	0	0	1	0
C	19	6	5	0	0	1	0
C	20	6	4	0	0	1	0
C	21	1	4	0	0	1	0
C	22	11	11	0	0	1	0
C	23	8	5	0	0	1	0
D	1	2	2	0	0	1	0
D	2	0	0	15	10	0	1
D	3	1	2	0	0	1	0
D	4	1	2	0	0	1	0
D	5	4	3	0	0	1	0
D	6	4	4	0	0	1	0
D	7	9	8	0	0	1	0
D	8	0	0	9	10	0	1
D	9	18	19	0	0	1	0
D	10	12	12	0	0	1	0
D	11	14	12	0	0	1	0
D	12	5	6	0	0	1	0
D	13	3	1	0	0	1	0
D	14	8	4	0	0	1	0
D	15	2	2	4	3	0	1
D	16	1	5	0	0	1	0
D	17	1	1	4	9	0	1
D	18	6	7	0	0	1	0
D	19	4	5	0	0	1	0
D	20	1	2	8	4	0	1
D	21	0	1	0	0	1	0
D	22	8	11	0	0	1	0
		e male	e female	wt male	wt female	e sex skew	wt sex skew
A haplolethal		10	18	74	10	0.642857	0.119048
B sgRNA		47	51	20	37	0.520408	0.649123
C cas9		75	76	54	52	0.503311	0.490566
D w		104	109	40	36	0.511737	0.473684

## Sheet: Life stages
Cross	Vial	Total eggs	GFP eggs	GFP larvae (24hrs after clearing parents)	% survival from GFP egg to larvae	GFP pupa	GFP Females	Females from non-GFP tracking	Total females	Males from non-GFP tracking	Total adults	Overall % survival from egg to adult	sex ratio of adults	average sex ratio (females/total) of adults
A	1	49	13	2	15.3846	2	2	2	4	15	19	38.7755	21	10.6
A	2	23	8	1	12.5	1	1	0	1	3	4	17.3913	25	52.5
A	3	56	16	3	18.75	2	2	1	3	9	12	21.4286	25
A	4	30	9	1	11.1111	1	1	0	1	14	15	50	7
A	5	56	14	2	14.2857	2	1	0	1	12	13	23.2143	8
A	6	32	8	0	0	0	0	0	0	10	10	31.25	0
A	7	52	19	2	10.5263	2	2	0	2	12	14	26.9231	14
A	8	43	6	0	0	0	0	0	0	4	4	9.30233	0
A	9	56	5	0	0	0	0	1	1	9	10	17.8571	10
A	10	50	11	2	18.1818	2	2	0	2	12	14	28	14
A	11	44	5	1	20	1	1	0	1	5	6	13.6364	17
A	12	61	12	1	8.33333	1	1	0	1	16	17	27.8689	6
A	13	46	7	2	28.5714	2	2	0	2	15	17	36.9565	12
A	14	56	10	0	0	0	0	1	1	21	22	39.2857	5
A	15	11	1	0	0	0	0	0	0	4	4	36.3636	0
A	16	50	13	2	15.3846	2	2	0	2	16	18	36	11
A	17	55	3	1	33.3333	1	1	0	1	15	16	29.0909	6
A	18	68	17	4	23.5294	4	3	1	4	16	20	29.4118	20
A	19	30	11	1	9.09091	1	1	0	1	8	9	30	11
A	20	33	5	0	0	0	0	0	0	6	6	18.1818	0
B	1	31	8	7	87.5	6	6	5	11	8	19	61.2903	58
B	2	20	6	5	83.3333	5	5	0	5	4	9	45	56
B	3	42	9	6	66.6667	6	6	3	9	12	21	50	43
B	4	56	12	9	75	9	8	7	15	13	28	50	54
B	5	37	9	4	44.4444	2	2	2	4	8	12	32.4324	33
B	6	59	15	11	73.3333	7	6	3	9	14	23	38.9831	39
B	7	31	9	6	66.6667	3	3	1	4	4	8	25.8065	50
B	8	40	16	11	68.75	9	9	2	11	12	23	57.5	48
B	9	58	9	6	66.6667	4	4	10	14	16	30	51.7241	47
B	10	51	17	7	41.1765	7	7	1	8	10	18	35.2941	44
B	11	66	13	12	92.3077	11	11	9	20	22	42	63.6364	48
B	12	57	10	8	80	8	7	7	14	12	26	45.614	54
B	13	58	8	6	75	6	6	3	9	6	15	25.8621	60
B	14	62	20	17	85	13	12	3	15	14	29	46.7742	52
B	15	32	6	6	100	6	6	9	15	8	23	71.875	65
B	16	46	9	8	88.8889	8	6	2	8	9	17	36.9565	47
B	17	46	11	10	90.9091	10	10	6	16	12	28	60.8696	57
B	18	32	13	11	84.6154	11	11	2	13	6	19	59.375	68
B	19	47	13	8	61.5385	7	7	4	11	10	21	44.6809	52
B	20	38	11	4	36.3636	3	3	3	6	2	8	21.0526	75
			Eggs	Larvae	Pupae	Adults
sum A (haplolethal cross)		A	193	25	24	22
sum B (control)		B	224	162	141	135
Average A (haplolethal cross)		A	9.65	1.25	1.2	1.1
Average B (control)		B	11.2	8.1	7.05	6.75
		t-test	0.130588	2.2253e-11	1.47971e-10	7.81054e-11
A (haplolethal cross)		SD	4.82619	1.11803	1.05631	0.91191
B (control)		SD	3.69352	3.17722	2.91051	2.76967
A (haplolethal cross)		SEM	1.07917	0.25	0.236198	0.203909
B (control)		SEM	0.825897	0.710448	0.650809	0.619316

## Sheet: Illumina female survivors 
Female group	Amplicon	Unmodified%	Modified%	Reads_in_input	Reads_aligned_all_amplicons	Reads_aligned	Unmodified	Modified	Unmodified (from total reads aligned)	Modified (from total reads aligned)	Discarded	Insertions	Deletions	Substitutions	Only Insertions	Only Deletions	Only Substitutions	Insertions and Deletions	Insertions and Substitutions	Deletions and Substitutions	Insertions Deletions and Substitutions					% of aligned reads with a deletion only
1	site1	99.4662	0.533814	123650	122363	30535	30372	163	24.8212	0.13321	0	2	15	146	2	15	146	0	0	0	0					0.0122586
2	site1	99.4729	0.527126	171467	164897	39649	39440	209	23.918	0.126746	0	2	18	189	2	18	189	0	0	0	0					0.0109159
3	site1	99.5024	0.497589	107394	95679	26126	25996	130	27.17	0.135871	0	1	10	119	1	10	119	0	0	0	0					0.0104516
4	site1	99.532	0.467972	169435	167646	43806	43601	205	26.0078	0.122281	0	1	15	189	1	15	189	0	0	0	0					0.00894742
5	site1	93.9638	6.03623	131296	128920	29091	27335	1756	21.2031	1.36209	0	3	1610	143	3	1610	143	0	0	0	0					1.24884
6	site1	99.473	0.526993	136290	126466	33397	33221	176	26.2687	0.139168	0	0	14	162	0	14	162	0	0	0	0					0.0110702
7	site1	99.4931	0.506918	151264	129870	35706	35525	181	27.3543	0.13937	0	4	13	164	4	13	164	0	0	0	0					0.01001
8	site1	99.3897	0.610255	111147	109185	26874	26710	164	24.4631	0.150204	0	9	17	147	0	17	138	0	9	0	0					0.0155699
9	site1	99.469	0.530968	124122	117887	32017	31847	170	27.0149	0.144206	0	3	16	151	3	16	151	0	0	0	0					0.0135723
10	site1	99.5447	0.455292	85805	81677	21305	21208	97	25.9657	0.11876	0	3	6	90	1	6	88	0	2	0	0					0.00734601
11	site1	94.2356	5.76436	110520	106009	26074	24571	1503	23.1782	1.4178	0	1329	23	1467	13	23	151	0	1316	0	0					0.0216963
12	site1	88.528	11.472	115423	109977	29219	25867	3352	23.5204	3.04791	0	1914	25	1423	1904	25	1413	0	10	0	0					0.022732
13	site1	99.4831	0.516937	125615	122681	31145	30984	161	25.2557	0.131235	0	2	13	147	1	13	146	0	1	0	0					0.0105966
14	site1	99.5009	0.49908	147235	133124	39673	39475	198	29.6528	0.148734	0	3	21	175	2	21	174	0	1	0	0					0.0157748
15	site1	99.3961	0.603947	152876	151548	39573	39334	239	25.9548	0.157706	0	1	12	226	1	12	226	0	0	0	0					0.00791828
16	site1	99.4464	0.553632	172466	170445	42447	42212	235	24.7658	0.137874	0	1	15	220	1	14	219	0	0	1	0					0.00821379
17	site1	99.4517	0.548267	151065	148839	35749	35553	196	23.8869	0.131686	0	0	25	171	0	25	171	0	0	0	0			%modified	% deletion	0.0167967
18	site1	99.4532	0.546819	102379	96560	25054	24917	137	25.8047	0.141881	0	1	13	123	1	13	123	0	0	0	0		min	0.11876	0.00734601	0.0134631
19	site1	92.0002	7.99982	170919	154371	43601	40113	3488	25.9848	2.25949	0	0	3273	215	0	3273	215	0	0	0	0		max	3.04791	2.12022	2.12022
20	site1	99.3937	0.606345	110265	102040	25563	25408	155	24.9	0.151901	0	1	13	141	1	13	141	0	0	0	0					0.0127401
1	site2	65.1355	34.8645	123650	122363	37597	24489	13108	20.0134	10.7124	0	4668	8330	4760	18	8330	110	0	4650	0	0					6.80761
2	site2	62.6529	37.3471	171467	164897	49040	30725	18315	18.6328	11.1069	0	2204	15967	2340	8	15967	144	0	2196	0	0					9.68301
3	site2	74.6429	25.3571	107394	95679	26813	20014	6799	20.9179	7.10605	0	1295	5429	83	1287	5429	75	0	8	0	0					5.67418
4	site2	66.2224	33.7776	169435	167646	56718	37560	19158	22.4044	11.4277	0	0	18965	193	0	18965	193	0	0	0	0					11.3125
5	site2	71.7704	28.2296	131296	128920	40702	29212	11490	22.659	8.9125	0	1445	9914	1570	6	9914	131	0	1439	0	0					7.69004
6	site2	72.1194	27.8806	136290	126466	38195	27546	10649	21.7813	8.42045	0	0	10513	136	0	10513	136	0	0	0	0					8.31291
7	site2	57.2497	42.7503	151264	129870	44002	25191	18811	19.3971	14.4845	0	2035	16624	2179	8	16624	152	0	2027	0	0					12.8005
8	site2	71.6542	28.3458	111147	109185	30643	21957	8686	20.1099	7.95531	0	10	8579	123	0	8563	97	0	10	16	0					7.84265
9	site2	57.9391	42.0609	124122	117887	34859	20197	14662	17.1325	12.4373	0	0	14564	98	0	14564	98	0	0	0	0					12.3542
10	site2	68.4747	31.5253	85805	81677	23838	16323	7515	19.9848	9.20088	0	1	7431	83	1	7431	83	0	0	0	0					9.09803
11	site2	62.305	37.695	110520	106009	27497	17132	10365	16.1609	9.77747	0	985	9303	87	975	9303	77	0	10	0	0					8.77567
12	site2	53.4027	46.5973	115423	109977	34193	18260	15933	16.6035	14.4876	0	1898	13939	1990	12	13931	96	0	1886	8	0					12.6672
13	site2	73.9999	26.0001	125615	122681	34496	25527	8969	20.8076	7.31083	0	2	8852	117	0	8852	115	0	2	0	0					7.21546
14	site2	75.9139	24.0861	147235	133124	40924	31067	9857	23.3369	7.40437	0	7	7718	2132	7	7718	2132	0	0	0	0					5.7976
15	site2	65.3163	34.6837	152876	151548	42631	27845	14786	18.3737	9.75664	0	0	11139	3647	0	11139	3647	0	0	0	0					7.35015
16	site2	60.2312	39.7688	172466	170445	46114	27775	18339	16.2956	10.7595	0	1	18213	126	0	18213	125	0	1	0	0					10.6856
17	site2	49.261	50.739	151065	148839	44585	21963	22622	14.7562	15.199	0	2	22530	93	0	22529	90	0	2	1	0			%modified	% deletion	15.1365
18	site2	64.6736	35.3264	102379	96560	28599	18496	10103	19.1549	10.4629	0	0	10027	76	0	10027	76	0	0	0	0		min	7.10605	5.67418	10.3842
19	site2	59.2989	40.7011	170919	154371	46753	27724	19029	17.9593	12.3268	0	2267	16629	150	2250	16629	133	0	17	0	0		max	17.891	17.8156	10.7721
20	site2	46.0041	53.9959	110265	102040	33810	15554	18256	15.243	17.891	0	0	18179	77	0	18179	77	0	0	0	0					17.8156
1	site3	99.6755	0.324538	123650	122363	54231	54055	176	44.1759	0.143834	0	0	2	174	0	2	174	0	0	0	0					0.00163448
2	site3	94.9047	5.09527	171467	164897	76208	72325	3883	43.8607	2.3548	0	0	2	3881	0	2	3881	0	0	0	0					0.00121288
3	site3	94.8994	5.10061	107394	95679	42740	40560	2180	42.3917	2.27845	0	0	44	2136	0	44	2136	0	0	0	0					0.0459871
4	site3	95.8866	4.11341	169435	167646	67122	64361	2761	38.391	1.64692	0	0	7	2760	0	1	2754	0	0	6	0					0.000596495
5	site3	96.0458	3.9542	131296	128920	59127	56789	2338	44.0498	1.81353	0	2163	2	2336	0	2	173	0	2163	0	0					0.00155135
6	site3	99.6538	0.346248	136290	126466	54874	54684	190	43.2401	0.150238	0	0	30	160	0	30	160	0	0	0	0					0.0237218
7	site3	83.2044	16.7956	151264	129870	50162	41737	8425	32.1375	6.48726	0	0	92	8343	0	82	8333	0	0	10	0					0.0631401
8	site3	88.2151	11.7849	111147	109185	51668	45579	6089	41.7447	5.57677	0	0	2373	3717	0	2372	3716	0	0	1	0					2.17246
9	site3	95.0383	4.96167	124122	117887	51011	48480	2531	41.1241	2.14697	0	0	34	2503	0	28	2497	0	0	6	0					0.0237516
10	site3	92.6096	7.39038	85805	81677	36534	33834	2700	41.4241	3.3057	0	0	2565	135	0	2565	135	0	0	0	0					3.14042
11	site3	89.9348	10.0652	110520	106009	52438	47160	5278	44.4868	4.97882	0	1986	3124	179	1979	3120	168	0	7	4	0					2.94315
12	site3	78.0565	21.9435	115423	109977	46565	36347	10218	33.0496	9.29103	0	8	3318	6898	3	3317	6892	0	5	1	0					3.01609
13	site3	92.7367	7.26332	125615	122681	57040	52897	4143	43.1175	3.37705	0	0	3885	258	0	3885	258	0	0	0	0					3.16675
14	site3	99.5145	0.485465	147235	133124	52527	52272	255	39.2656	0.191551	0	0	75	180	0	75	180	0	0	0	0					0.0563385
15	site3	92.6684	7.33156	152876	151548	69344	64260	5084	42.4024	3.35471	0	17	0	5084	0	0	5067	0	17	0	0					0
16	site3	92.9901	7.00992	172466	170445	81884	76144	5740	44.6736	3.36766	0	0	3	5737	0	3	5737	0	0	0	0					0.0017601
17	site3	99.7343	0.265674	151065	148839	68505	68323	182	45.904	0.12228	0	0	2	180	0	2	180	0	0	0	0			%modified	% deletion	0.00134373
18	site3	92.0922	7.9078	102379	96560	42907	39514	3393	40.9217	3.51388	0	0	3252	149	0	3244	141	0	0	8	0		min	0.12228	0	3.35957
19	site3	93.0456	6.9544	170919	154371	64017	59565	4452	38.5856	2.88396	0	0	83	4369	0	83	4369	0	0	0	0		max	9.29103	3.35957	0.0537666
20	site3	99.5547	0.445309	110265	102040	42667	42477	190	41.6278	0.186201	0	0	44	147	0	43	146	0	0	1	0					0.0421403
				85805	81677	21305

## Sheet: Allele frequency modification
Aligned_Sequence	Reference_Sequence	Target site	Read_Status	n_deleted	n_inserted	n_mutated	#Reads	%Reads	Frequency
AGCCATTCACCATTTGCCTCCAGTTCCAGTTCCTTGAGTTCACCTCTCGATTTCTCTTACTTTCAGTAACCAAAAACACAAAT------GGCTGATGATGAGGTGAGGTGAGTATCTCCAACGGCCCCCTTTCTACCGCCTTTGAGAAACGGTTGACT	--CCATTCACCATTTGCCTCCAGTTCCAGTTCCTTGAGTTCACCTCTCGATTTCTCTTACTTTCAGTAACCAAAAACACAAATCAAAATGGCTGATGATGAGGTGAGGTGAGTATCTCCAACGGCCCCCTTTCTACCGCCTTTGAGAAACGGTTGA--	site1	MODIFIED	6	0	0	1597	1.23875	0.236243
GCCATTCACCATTTGCCTCCAGTTCCAGTTCCTTGAGTTCACCTCTCGATTTCTCTTACTTTCAGTAACCAAAAAC------CACAAATGGCTGATGATGAGGTGAGGTGAGTATCTCCAACGGCCCCCTTTCTACCGCCTTTGAGAAACGGTTGAC	-CCATTCACCATTTGCCTCCAGTTCCAGTTCCTTGAGTTCACCTCTCGATTTCTCTTACTTTCAGTAACCAAAAACACAAATCA-AAATGGCTGATGATGAGGTGAGGTGAGTATCTCCAACGGCCCCCTTTCTACCGCCTTTGAGAAACGGTTGA-	site1	MODIFIED	5	0	2	1908	1.73491	0.282249
GCCATTCACCATTTGCCTCCAGTTCCAGTTCCTTGAGTTCACCTCTCGATTTCTCTTACTTTCAGTAACCAAAAACACAAA-----ATGGCTGATGATGAGGTGAGGTGAGTATCTCCAACGGCCCCCTTTCTACCGCCTTTGAGAAACGGTTGAC	-CCATTCACCATTTGCCTCCAGTTCCAGTTCCTTGAGTTCACCTCTCGATTTCTCTTACTTTCAGTAACCAAAAACACAAATCAAAATGGCTGATGATGAGGTGAGGTGAGTATCTCCAACGGCCCCCTTTCTACCGCCTTTGAGAAACGGTTGA-	site1	MODIFIED	5	0	0	3255	2.10856	0.481509
CAGCGTCAGATGTGTATAAGAGACAGGCTGATACCCGGATTGTTCGTTCATTTAATTTGCAGGCTAAGAAGGCTAAACAGGCTGAGATCGAGCGCAAGCGTGCTGAGGTGCGCAAG---------------------GCCAAGAAGGCCAAGAAGGGTTTCATGACCCCAGCTGTCTCTTATACACATCTCCGAGCC	--------------------------GCTGATACCCGGATTGTTCGTTCATTTAATTTGCAGGCTAAGAAGGCTAAACAGGCTGAGATCGAGCGCAAGCGTGCTGAGGTGCGCAAGCGCATGGAGGAAGCCTCCAAGGCCAAGAAGGCCAAGAAGGGTTTCATGACCCCAG--------------------------	site2	MODIFIED	21	0	0	11388	7.62241	0.0441673
CAGCGTCAGATGTGTATAAGAGACAGGCTGATACCCGGATTGTTCGTTCATTTAATTTGCAGGCTAAGAAGGCTAAACAGGCTGAGATCGAGCGCAAGCGTGCTGA---------------------AGCCTCCAAGGCCAAGAAGGCCAAGAAGGGTTTCATGACCCCAGCTGTCTCTTATACACATCTCCGAGCC	--------------------------GCTGATACCCGGATTGTTCGTTCATTTAATTTGCAGGCTAAGAAGGCTAAACAGGCTGAGATCGAGCGCAAGCGTGCTGAGGTGCGCAAGCGCATGGAGGAAGCCTCCAAGGCCAAGAAGGCCAAGAAGGGTTTCATGACCCCAG--------------------------	site2	MODIFIED	21	0	0	4688	3.49088	0.018182
CGTCAGATGTGTATAAGAGACAGGCTGATACCCGGATTGTTCGTTCATTTAATTTGCAGGCTAAGAAGGCTAAACAGGCTGAGATCGAGCGCAAGCGTGCTGAGG------------------AAGCCTCCAAGGCCAAGAAGGCCAAGAAGGGTTTCATGACCCCAGCTGTCTCTTATACACATCTCCGA	-----------------------GCTGATACCCGGATTGTTCGTTCATTTAATTTGCAGGCTAAGAAGGCTAAACAGGCTGAGATCGAGCGCAAGCGTGCTGAGGTGCGCAAGCGCATGGAGGAAGCCTCCAAGGCCAAGAAGGCCAAGAAGGGTTTCATGACCCCAG-----------------------	site2	MODIFIED	18	0	0	78568	60.3475	0.304718
CGTCAGATGTGTATAAGAGACAGGCTGATACCCGGATTGTTCGTTCATTTAATTTGCAGGCTAAGAAGGCTAAACAGGCTGAGATCGAGCGCAAGCGTGCTT------------GCA------AAGCCTCCAAGGCCAAGAAGGCCAAGAAGGGTTTCATGACCCCAGCTGTCTCTTATACACATCTCCGA	-----------------------GCTGATACCCGGATTGTTCGTTCATTTAATTTGCAGGCTAAGAAGGCTAAACAGGCTGAGATCGAGCGCAAGCGTGCTGAGGTGCGCAAGCGCATGGAGGAAGCCTCCAAGGCCAAGAAGGCCAAGAAGGGTTTCATGACCCCAG-----------------------	site2	MODIFIED	18	0	0	2119	1.64365	0.00821834
CGTCAGATGTGTATAAGAGACAGGCTGATACCCGGATTGTTCGTTCATTTAATTTGCAGGCTAAGAAGGCTAAACAGGCTGAGATCGAGCGCAAGCGTGCTGAGGTGCGCAAGCT------------------GGCCAAGAAGGCCAAGAAGGGTTTCATGACCCCAGCTGTCTCTTATACACATCTCCGA	-----------------------GCTGATACCCGGATTGTTCGTTCATTTAATTTGCAGGCTAAGAAGGCTAAACAGGCTGAGATCGAGCGCAAGCGTGCTGAGGTGCGCAAGCGCATGGAGGAAGCCTCCAAGGCCAAGAAGGCCAAGAAGGGTTTCATGACCCCAG-----------------------	site2	MODIFIED	18	0	0	2744	2.2367	0.0106423
CGTCAGATGTGTATAAGAGACAGGCTGATACCCGGATTGTTCGTTCATTTAATTTGCAGGCTAAGAAGGCTAAACAGGCTGAGATCGAGCGCAAGCGTGCTGAGGT------------------AGCCTCCAAGGCCAAGAAGGCCAAGAAGGGTTTCATGACCCCAGCTGTCTCTTATACACATCTCCGA	-----------------------GCTGATACCCGGATTGTTCGTTCATTTAATTTGCAGGCTAAGAAGGCTAAACAGGCTGAGATCGAGCGCAAGCGTGCTGAGGTGCGCAAGCGCATGGAGGAAGCCTCCAAGGCCAAGAAGGCCAAGAAGGGTTTCATGACCCCAG-----------------------	site2	MODIFIED	18	0	0	2872	1.9296	0.0111388
CAGATGTGTATAAGAGACAGGCTGATACCCGGATTGTTCGTTCATTTAATTTGCAGGCTAAGAAGGCTAAACAGGCTGAGATCGAGCGCAAGCGTGCTGAGG---------------AGGAAGCCTCCAAGGCCAAGAAGGCCAAGAAGGGTTTCATGACCCCAGCTGTCTCTTATACACATCTC	--------------------GCTGATACCCGGATTGTTCGTTCATTTAATTTGCAGGCTAAGAAGGCTAAACAGGCTGAGATCGAGCGCAAGCGTGCTGAGGTGCGCAAGCGCATGGAGGAAGCCTCCAAGGCCAAGAAGGCCAAGAAGGGTTTCATGACCCCAG--------------------	site2	MODIFIED	15	0	0	33435	23.1576	0.129674
ATGTGTATAAGAGACAGGCTGATACCCGGATTGTTCGTTCATTTAATTTGCAGGCTAAGAAGGCTAAACAGGCTGAGATCGAGCGCAAGCGTGCTGAGGTG------------GAGGAAGCCTCCAAGGCCAAGAAGGCCAAGAAGGGTTTCATGACCCCAGCTGTCTCTTATACACAT	-----------------GCTGATACCCGGATTGTTCGTTCATTTAATTTGCAGGCTAAGAAGGCTAAACAGGCTGAGATCGAGCGCAAGCGTGCTGAGGTGCGCAAGCGCATGGAGGAAGCCTCCAAGGCCAAGAAGGCCAAGAAGGGTTTCATGACCCCAG-----------------	site2	MODIFIED	12	0	0	7767	7.67839	0.0301236
ATGTGTATAAGAGACAGGCTGATACCCGGATTGTTCGTTCATTTAATTTGCAGGCTAAGAAGGCTAAACAGGCTGAGATCGAGCGCAAGCGTGCTGAGGTGCGCAAGCGCA------------CCAAGGCCAAGAAGGCCAAGAAGGGTTTCATGACCCCAGCTGTCTCTTATACACAT	-----------------GCTGATACCCGGATTGTTCGTTCATTTAATTTGCAGGCTAAGAAGGCTAAACAGGCTGAGATCGAGCGCAAGCGTGCTGAGGTGCGCAAGCGCATGGAGGAAGCCTCCAAGGCCAAGAAGGCCAAGAAGGGTTTCATGACCCCAG-----------------	site2	MODIFIED	12	0	0	1783	1.63301	0.00691519
ATGTGTATAAGAGACAGGCTGATACCCGGATTGTTCGTTCATTTAATTTGCAGGCTAAGAAGGCTAAACAGGCTGAGATCGAGCGCAAGCGTGCTGAGGTGCGCAAG------------GCCTCCAAGGCCAAGAAGGCCAAGAAGGGTTTCATGACCCCAGCTGTCTCTTATACACAT	-----------------GCTGATACCCGGATTGTTCGTTCATTTAATTTGCAGGCTAAGAAGGCTAAACAGGCTGAGATCGAGCGCAAGCGTGCTGAGGTGCGCAAGCGCATGGAGGAAGCCTCCAAGGCCAAGAAGGCCAAGAAGGGTTTCATGACCCCAG-----------------	site2	MODIFIED	12	0	0	2407	2.18864	0.00933532
TGTATAAGAGACAGGCTGATACCCGGATTGTTCGTTCATTTAATTTGCAGGCTAAGAAGGCTAAACAGGCTGAGATCGAGCGCAAGCGTGCTGAGGTGCGCAAG---------GAAGCCTCCAAGGCCAAGAAGGCCAAGAAGGGTTTCATGACCCCAGCTGTCTCTTATACA	--------------GCTGATACCCGGATTGTTCGTTCATTTAATTTGCAGGCTAAGAAGGCTAAACAGGCTGAGATCGAGCGCAAGCGTGCTGAGGTGCGCAAGCGCATGGAGGAAGCCTCCAAGGCCAAGAAGGCCAAGAAGGGTTTCATGACCCCAG--------------	site2	MODIFIED	9	0	0	32381	26.122	0.125587
TGTATAAGAGACAGGCTGATACCCGGATTGTTCGTTCATTTAATTTGCAGGCTAAGAAGGCTAAACAGGCTGAGATCGAGCGCAAGCGTGCTGAGGTGC---------TGGAGGAAGCCTCCAAGGCCAAGAAGGCCAAGAAGGGTTTCATGACCCCAGCTGTCTCTTATACA	--------------GCTGATACCCGGATTGTTCGTTCATTTAATTTGCAGGCTAAGAAGGCTAAACAGGCTGAGATCGAGCGCAAGCGTGCTGAGGTGCGCAAGCGCATGGAGGAAGCCTCCAAGGCCAAGAAGGCCAAGAAGGGTTTCATGACCCCAG--------------	site2	MODIFIED	9	0	0	4648	3.96925	0.0180268
TGTATAAGAGACAGGCTGATACCCGGATTGTTCGTTCATTTAATTTGCAGGCTAAGAAGGCTAAACAGGCTGAGATCGAGCGCAAGCGTGCTGAGGTGGA---------GGAGGAAGCCTCCAAGGCCAAGAAGGCCAAGAAGGGTTTCATGACCCCAGCTGTCTCTTATACA	--------------GCTGATACCCGGATTGTTCGTTCATTTAATTTGCAGGCTAAGAAGGCTAAACAGGCTGAGATCGAGCGCAAGCGTGCTGAGGTGCGCAAGCGCATGGAGGAAGCCTCCAAGGCCAAGAAGGCCAAGAAGGGTTTCATGACCCCAG--------------	site2	MODIFIED	9	0	0	1892	1.49605	0.00733794
ATAAGAGACAGGCTGATACCCGGATTGTTCGTTCATTTAATTTGCAGGCTAAGAAGGCTAAACAGGCTGAGATCGAGCGCAAGCGTGCTGAGGTGCGCAAG------GAGGAAGCCTCCAAGGCCAAGAAGGCCAAGAAGGGTTTCATGACCCCAGCTGTCTCTTAT	-----------GCTGATACCCGGATTGTTCGTTCATTTAATTTGCAGGCTAAGAAGGCTAAACAGGCTGAGATCGAGCGCAAGCGTGCTGAGGTGCGCAAGCGCATGGAGGAAGCCTCCAAGGCCAAGAAGGCCAAGAAGGGTTTCATGACCCCAG-----------	site2	MODIFIED	6	0	0	23571	19.27	0.0914179
TGTATAAGAGACAGGCTGATACCCGGATTGTTCGTTCATTTAATTTGCAGGCTAAGAAGGCTAAACAGGCTGAGATCGAGCGCAAGCGTGCTGAGGTGC-----CTCA----GGAAGCCTCCAAGGCCAAGAAGGCCAAGAAGGGTTTCATGACCCCAGCTGTCTCTTATACA	--------------GCTGATACCCGGATTGTTCGTTCATTTAATTTGCAGGCTAAGAAGGCTAAACAGGCTGAGATCGAGCGCAAGCGTGCTGAGGTGCGCAAGCGCATGGAGGAAGCCTCCAAGGCCAAGAAGGCCAAGAAGGGTTTCATGACCCCAG--------------	site2	MODIFIED	9	0	0	3600	3.27341	0.0139623
AGAGACAGGCTGATACCCGGATTGTTCGTTCATTTAATTTGCAGGCTAAGAAGGCTAAACAGGCTGAGATCGAGCGCAAGCGTGCTGAGGTGCGCAAGGA---GGAGGAAGCCTCCAAGGCCAAGAAGGCCAAGAAGGGTTTCATGACCCCAGCTGTCTCT	--------GCTGATACCCGGATTGTTCGTTCATTTAATTTGCAGGCTAAGAAGGCTAAACAGGCTGAGATCGAGCGCAAGCGTGCTGAGGTGCGCAAGCGCATGGAGGAAGCCTCCAAGGCCAAGAAGGCCAAGAAGGGTTTCATGACCCCAG--------	site2	MODIFIED	3	0	0	26528	21.157	0.102886
GCTGATACCCGGATTGTTCGTTCATTTAATTTGCAGGCTAAGAAGGCTAAACAGGCTGAGATCGAGCGCAAGCGTGCTGAGGTGCGCAAAGCGGTGGAGGTGGAGGAAGCCTCCAAGGCCAAGAAGGCCAAGAAGGGTTTCATGACCCCAG	GCTGATACCCGGATTGTTCGTTCATTTAATTTGCAGGCTAAGAAGGCTAAACAGGCTGAGATCGAGCGCAAGCGTGCTGAGGTGCGCAA-GCGCA-----TGGAGGAAGCCTCCAAGGCCAAGAAGGCCAAGAAGGGTTTCATGACCCCAG	site2	MODIFIED	0	6	5	12152	9.48813	0.0471304
GACAGGCTGATACCCGGATTGTTCGTTCATTTAATTTGCAGGCTAAGAAGGCTAAACAGGCTGAGATCGAGCGCAAGCGTGCTGAGGTGCGCAAGCGCGTGGAGGAAGCCTCCAAGGCCAAGAAGGCCAAGAAGGGTTTCATGACCCCAGCTGTC	-----GCTGATACCCGGATTGTTCGTTCATTTAATTTGCAGGCTAAGAAGGCTAAACAGGCTGAGATCGAGCGCAAGCGTGCTGAGGTGCGCAAGCGCATGGAGGAAGCCTCCAAGGCCAAGAAGGCCAAGAAGGGTTTCATGACCCCAG-----	site2	MODIFIED	0	0	1	3031	2.00003	0.0117554
AGGCTGATACCCGGATTGTTCGTTCATTTAATTTGCAGGCTAAGAAGGCTAAACAGGCTGAGATCGAGCGCAAGCGTGCTGAGGTGCGCAAGCGCACCTTGGAGGAAGCCTCCAAGGCCAAGAAGGCCAAGAAGGGTTTCATGACCCCAGCT	--GCTGATACCCGGATTGTTCGTTCATTTAATTTGCAGGCTAAGAAGGCTAAACAGGCTGAGATCGAGCGCAAGCGTGCTGAGGTGCGCAAGCGCA---TGGAGGAAGCCTCCAAGGCCAAGAAGGCCAAGAAGGGTTTCATGACCCCAG--	site2	MODIFIED	0	3	1	2264	1.4666	0.00878071
TCGGCAGCGTCAGATGTGTATAAGAGACAGTGCGTAAGAAAGCCGCTGAGGAGCTGAAGAAAGAACAGGAACGCAAAGCGGCTGAACGTAGACGCATCATCGAAGAACG---------TCCCAGGAATCTCAGCGATGCCAGCGAAGGTGAGTAGCCTCCTGTCTCTTATACACATCTCCGAGCCCACG	------------------------------TGCGTAAGAAAGCCGCTGAGGAGCTGAAGAAAGAACAGGAACGCAAAGCGGCTGAACGTAGACGCATCATCGAAGAACGTTGCGGCAGTCCCAGGAATCTCAGCGATGCCAGCGAAGGTGAGTAGCCTC------------------------------	site3	MODIFIED	9	0	0	3124	2.94692	0.0528649
GCGTCAGATGTGTATAAGAGACAGTGCGTAAGAAAGCCGCTGAGGAGCTGAAGAAAGAACAGGAACGCAAAGCGGCTGAACGTAGACGCATCATCGAAGAACG---CGGCAGTCCCAGGAATCTCAGCGATGCCAGCGAAGGTGAGTAGCCTCCTGTCTCTTATACACATCTCCGAG	------------------------TGCGTAAGAAAGCCGCTGAGGAGCTGAAGAAAGAACAGGAACGCAAAGCGGCTGAACGTAGACGCATCATCGAAGAACGTTGCGGCAGTCCCAGGAATCTCAGCGATGCCAGCGAAGGTGAGTAGCCTC------------------------	site3	MODIFIED	3	0	0	15294	14.6401	0.258808
GCGTCAGATGTGTATAAGAGACAGTGCGTAAGAAAGCCGCTGAGGAGCTGAAGAAAGAACAGGAACGCAAAGCGGCTGAACGTAGACGCATCATCGAAGAAACT---GGCAGTCCCAGGAATCTCAGCGATGCCAGCGAAGGTGAGTAGCCTCCTGTCTCTTATACACATCTCCGAG	------------------------TGCGTAAGAAAGCCGCTGAGGAGCTGAAGAAAGAACAGGAACGCAAAGCGGCTGAACGTAGACGCATCATCGAAGAACGTTGCGGCAGTCCCAGGAATCTCAGCGATGCCAGCGAAGGTGAGTAGCCTC------------------------	site3	MODIFIED	3	0	0	14155	10.4074	0.239534
TATAAGAGACAGTGCGTAAGAAAGCCGCTGAGGAGCTGAAGAAAGAACAGGAACGCAAAGCGGCTGAACGTAGACGCATCATCGAAGAATCCGAAGAAGACTGCGGCAGTCCCAGGAATCTCAGCGATGCCAGCGAAGGTGAGTAGCCTCCTGTCTCTTATA	------------TGCGTAAGAAAGCCGCTGAGGAGCTGAAGAAAGAACAGGAACGCAAAGCGGCTGAACGTAGACGCATCATCGAAGAACG---------TTGCGGCAGTCCCAGGAATCTCAGCGATGCCAGCGAAGGTGAGTAGCCTC------------	site3	MODIFIED	0	9	3	2163	1.67778	0.0366027
GTGTATAAGAGACAGTGCGTAAGAAAGCCGCTGAGGAGCTGAAGAAAGAACAGGAACGCAAAGCGGCTGAACGTAGACGCATCATCGAAGAACGGCAGTCTTGCGGCAGTCCCAGGAATCTCAGCGATGCCAGCGAAGGTGAGTAGCCTCCTGTCTCTTATACAC	---------------TGCGTAAGAAAGCCGCTGAGGAGCTGAAGAAAGAACAGGAACGCAAAGCGGCTGAACGTAGACGCATCATCGAAGAACG------TTGCGGCAGTCCCAGGAATCTCAGCGATGCCAGCGAAGGTGAGTAGCCTC---------------	site3	MODIFIED	0	6	0	5661	5.21503	0.0957965
TCAGATGTGTATAAGAGACAGTGCGTAAGAAAGCCGCTGAGGAGCTGAAGAAAGAACAGGAACGCAAAGCGGCTGAACGTAGACGCATCATCGAAGAACGATGCGGCAGTCCCAGGAATCTCAGCGATGCCAGCGAAGGTGAGTAGCCTCCTGTCTCTTATACACATCTCC	---------------------TGCGTAAGAAAGCCGCTGAGGAGCTGAAGAAAGAACAGGAACGCAAAGCGGCTGAACGTAGACGCATCATCGAAGAACGTTGCGGCAGTCCCAGGAATCTCAGCGATGCCAGCGAAGGTGAGTAGCCTC---------------------	site3	MODIFIED	0	0	1	18697	13.1095	0.316394
