# Supplementary material for: The haplolethal gene wupA of Drosophila exhibits potential as a target for an X-poisoning gene drive
Source: G3 (Bethesda). 2024 Feb 2;14(4):jkae025. doi: 10.1093/g3journal/jkae025 (PMC10989859; doi:10.1093/g3journal/jkae025)
Supplement: jkae025_Supplementary_Data [file jkae025_supplementary_data.zip › Table_S1_G3-2024-404841.xlsx]

## Sheet: Sheet1
Table S1. Primer and sgRNA sequences
RpL36 gRNA1	GCTGGCTATTGGCCTGAACA
RpL36 gRNA2	CATGCGCGACTTGGTCCGCG
RpL35 gRNA1	GTGCTCCGAGCTGAGGATCA
RpL35 gRNA2	CACAATGTAGACGCGAGCGA
RpS19 gRNA1	GAAGGATATTGACCAGCACG
RpS19 gRNA2	AACCGACTCCAGCGGGACTG
wupA gRNA1	ACCAAAAACACAAATCAAAA
wupA gRNA2	TGAGGTGCGCAAGCGCATGG
wupA gRNA3	CGCATCATCGAAGAACGTTG
U6:3 forward	ACGTTTTATAACTTATGCCCCTAAG
pCFD5_w reverse	GGCACACCACTCTAGAATGC
RpL36 forward	GCGGCCATTTGTGAGGTTAG
RpL36 reverse	GACCAGTGAACAAGGTCCCC
RpL35 forward	GGTTGGTTACACCCATCGACA
RpL35 reverse	CGGATCTCCTTGAGGGTCTTG
RpL35 sequencing	GGTTGGTTACACCCATCGACA
RpS19a forward	TACTATTGCTGGTGGCAGGC
RpS19a reverse	GTCCAGATCACGCTGTCCAA
RpS19a sequencing	GTGCTTCTCGACCAAACGG
wupA forward 1	GCTTGCGATTAATGCCCCAA
wupA reverse 1	CCAGCAATATGGCGCATACG
wupA 1 sequencing	ATGGGAGAGAGAGCGACTGA
wupA forward 2	TGGGAGGTCGGTTATCCTGT
wupA reverse 2	ACCCAAGCCTTTCTTTGCCT
wupA 2 sequencing	CACTTGTGTACGTGTGTGCC
wupA sg1 Illumina sequencing reverse	CGCCTTTGAGAAACGGTTGA
wupA sg1 Illumina sequencing forward	CCATTCACCATTTGCCTCCAG
wupA sg2 Illumina sequencing reverse	AGAAGGGTTTCATGACCCCAG
wupA sg2 Illumina sequencing forward	GCTGATACCCGGATTGTTCGT
wupA sg3 Illumina sequencing reverse	CAGCGAAGGTGAGTAGCCTC
wupA sg3 Illumina sequencing forward	TGCGTAAGAAAGCCGCTGAG
